# Supplementary material for: Genomic Organization, Phylogenetic and Expression Analysis of the B-BOX Gene Family in Tomato
Source: Front Plant Sci. 2016 Oct 19;7:1552. doi: 10.3389/fpls.2016.01552 (PMC5069294; doi:10.3389/fpls.2016.01552)
Supplement: Table S1 — Primers used for qPCR analysis. [file DataSheet1.xlsx]

## Sheet: Sheet1
Table S1. Primers used for qPCR analysis
Gene	Annotated CDS	Primer name	Forward primer (5'-3')	Reverse primer (5'-3')
SlBBX1	Solyc02g089520.1	SlBBX1-F/R	GTTAAGAACAACAATAAGAACAACG	CTGCAAGATCCAAGTAGTCATCG
SlBBX2	Solyc02g089500.2	SlBBX2-F/R	GTTGAAAAACGAGAACAGTGGG	GAATCTGCCCTGCAGTAAACG
SlBBX3	Solyc02g089540.2	SlBBX3-F/R	GAGAAGATCAACCACAAGCCCC	GCGCGGTCTACAAGGAAGAACT
SlBBX4	Solyc08g006530.2	SlBBX4-F/R	AGGCCCAGTTGTTGATGGATAC	ATCAGGCACAACTCCAACTTCC
SlBBX5	Solyc12g096500.1	SlBBX5-F/R	CCTCTCAATCGATCAGCCAAAG	CGGAAACTGCATTCGGTACAAC
SlBBX6	Solyc07g006630.2	SlBBX6-F/R	GTACCACAACCACAGCCACAAC	TGAAATCCATCCCTTTCATTTCTG
SlBBX7	Solyc12g006240.1	SlBBX7-F/R	GGAACCGCCTATTGGATCTTC	TCCGGATAATTGAGAGAATCACC
SlBBX8	Solyc05g020020.2	SlBBX8-F/R	CGGTAATGTCAATCCTTCCAGC	TTGCAAAGCAAACAGTAGGTTCC
SlBBX9	Solyc07g045180.2	SlBBX9-F/R	AAGGTAAACGCGGTGAAGTCAG	ATTGCAAAGCAAAGGGTAGGAG
SlBBX10	Solyc05g046040.1	SlBBX10-F/R	CACGAGGCAACATCTTCAGTGC	TGGTGCAGGTAGAAAGGGTAAGG
SlBBX11	Solyc09g074560.2	SlBBX11-F/R	GATGCTTCTGGTGGAGGAAATG	ACTCGCGATGAACGACTTTAGG
SlBBX12	Solyc05g024010.2	SlBBX12-F/R	GAGTTAAGGGTCGATTTGTGAAG	GTGCCACAGATAGCATCAAAGC
SlBBX13	Solyc04g007210.2	SlBBX13-F/R	GCACCAACCCCTTTTCCTTC	GTCGGTAAACCCAGAATGAACGTC
SlBBX14	Solyc03g119540.2	SlBBX14-F/R	CGGTGGATCTTCGTACTTCTATCAG	TGGTTAAGTTCAGGAGTGCAGATG
SlBBX15	Solyc05g009310.2	SlBBX15-F/R	CTTCTCCAACTACTCACAATCATC	GTTCGTCACTACTTCATCGTCTCC
SlBBX16	Solyc12g005750.1	SlBBX16-F/R	CAGAAGCCTATGTATATTGTGAAGCAG	TCATGTGAAACTCCAATCAAATACC
SlBBX17	Solyc07g052620.1	SlBBX17-F/R	GATAGATCGGTTCACGGAGC	TCTGTTCCAAACGGGCAATC
SlBBX18	Solyc02g084420.2	SlBBX18-F/R	GCCAGGAAGACATTAGATACCG	ATGCCCATCTGCACTCCCATC
SlBBX19	Solyc01g110370.2	SlBBX19-F/R	CGGGACCAAGTTGAGGTATTTC	GTGGTGACTGCAGCCTTATCC
SlBBX20	Solyc12g089240.1	SlBBX20-F/R	GAGGAGCAGTATCATCCGCTGTG	CAACATGCCAACCAGGCAAC
SlBBX21	Solyc04g081020.2	SlBBX21-F/R	CCTCCAGCTCTCACTCCTCAGAAG	AGAAGATGATGATGGGCTGATTTG
SlBBX22	Solyc07g062160.2	SlBBX22-F/R	TACGGCCTCTGGACTTTACTGG	TGCATTAACACTGCCTTCTTCG
SlBBX23	Solyc12g005420.1	SlBBX23-F/R	CCTCCATCTGAAGGTGTATTAC	TTGCCTGCCTTCGATTGTCC
SlBBX24	Solyc06g073180.2	SlBBX24-F/R	CCAGCAGCCTCGCTAAGAACC	GGCCAAGATGGTGATGTTATACAG
SlBBX25	Solyc01g110180.2	SlBBX25-F/R	CTGGATCTGCTGCAAGTAATGCTGG	TGATGGAGAGTTGATCTGTGGAAC
SlBBX26	Solyc10g006750.2	SlBBX26-F/R	GATTTCTCTCCCTCGCCGTCGCCG	CACTTTCCCTTACTCGCTTCCAC
SlBBX27	Solyc04g007470.2	SlBBX27-F/R	GTGTCGTGACTGTGACCGATGCC	TCCAAATCTTTCAAGCCAAATCC
SlBBX28	Solyc12g005660.1	SlBBX28-F/R	GACAGAGAAGAGGAAGAGAAGG	TCGCTGCTACTGGACGAACTC
SlBBX29	Solyc02g079430.2	SlBBX29-F/R	GAAAGGAGTTCATGGAGATGGAG	GAGCAAATGGGAACAAGAAAGAC
PP2Acs	Solyc05g006590.2	PP2Acs-F/R	CGATGTGTGATCTCCTATGGTC	AAGCTGATGGGCTCTAGAAATC
EF1	Solyc06g009970.2	EF1-F/R	GGAACTTGAGAAGGAGCCTAAG	CAACACCAACAGCAACAGTCT
Actin	Solyc11g005330.1	Actin-F/R	GTCCTCTTCCAGCCATCCAT	ACCACTGAGCACAATGTTACCG
