# Supplementary material for: Genomic Organization, Phylogenetic and Expression Analysis of the B-BOX Gene Family in Tomato
Source: Front Plant Sci. 2016 Oct 19;7:1552. doi: 10.3389/fpls.2016.01552 (PMC5069294; doi:10.3389/fpls.2016.01552)
Supplement: Table S2 — The amounts of the cis-elements that were identified in more than 10 BBX genes in tomato. [file DataSheet2.xlsx]

## Sheet: Sheet1
Table S2. The amounts of the cis-elements that were identified in more than ten BBX genes in tomato.
Cis-element	SlBBX1	SlBBX2	SlBBX3	SlBBX4	SlBBX5	SlBBX6	SlBBX7	SlBBX8	SlBBX9	SlBBX10	SlBBX11	SlBBX12	SlBBX13	SlBBX14	SlBBX15	SlBBX16	SlBBX17	SlBBX18	SlBBX19	SlBBX20	SlBBX21	SlBBX22	SlBBX23	SlBBX24	SlBBX25	SlBBX26	SlBBX27	SlBBX28	SlBBX29
CAAT-box
TATA-box
Skn-1_motif	3	3	5	2	2	3	2	4	1	2	4	3		2	1	1	3	4	3		5	2	3	5	2	2	2	2
Box I	3		2	1	3	1	4	3	1				1	2	7	3	4	4	2	1	5	2	5	1	1		1	1	1
G-Box	2		1		1	2	2			1	4	3	1	1	2		3	2	1		1	1	3	1		1		2	2
HSE			1		1		1	1		1		1	1	2	1	6		2	2	1	2	2	3	2	2	3	3	3	2
TC-rich repeats	3	1	2	2	1		1	1	2	2	4	1		2	2	3	1	5			1	1	3	3			1	1
Box 4	2		4	5	7	1		3	2	5	3	3	4		3	6	5			3	7	2	5	2		3	1	1
ERE			1	1	2		2		1				1	2	3	1	3	1	2	1	1	1	2	1	1			1	1
I-box								2	2		1	4	1	3	1	2	1	1	1	1			2	1	1	2	1		2
MBS	1	1					2		2	2	2		1	1			1	2	1	4	2			1	3			1	3
ABRE	4		1		1	3	1			1		2	1	1			2	4	1	1	1		3			1	1	3	2
GT1-motif	1	1					2		1	3	2	1		3	1		1	2		2	1			3	1	1	1	1	1
circadian			1		2		6	1	2		1				1	3	1	2	4			2	1	1	2	3		2
AE-box		1		2		1	1		1	1		1	1				1	1		1	1			1	1	1		1
GATA-motif			2		1		1	1	2	1	2	1		3		1		1		1				2	1	1	1		1
Spl	1			1		4	4		4		2	1				1	3		11	1		3	2		2	3			13
CGTCA-motif	1	1	1							1						1	3	1		2		2	1	2	1		4	4	3
TGACG-motif	1		1							1						1	3	1		2		2	1	2	1		4	4	3
ACE	1				2			1		1		1		1		1			4	1	3		1	1		1	1	1	3
TCA-element	3		1			1	4	3	2		1			1		1					2	1		2			2	2	1
TCT-motif	1	1	2	1			1	1					2	1			2	1					1	1		1		1
GA-motif					1	1	1	1	2	1		1	1		1		1		1	1	1					1
GAG-motif			1		1		1		1		1	5				1			1	1					2	1
ARE	1	1						2	3	1	1		2			2			5								2	1	3
ATCT-motif			1	1			1	1		1				1				1		1				1				1	1
