# Supplementary material for: Genomic Organization, Phylogenetic and Expression Analysis of the B-BOX Gene Family in Tomato
Source: Front Plant Sci. 2016 Oct 19;7:1552. doi: 10.3389/fpls.2016.01552 (PMC5069294; doi:10.3389/fpls.2016.01552)
Supplement: Table S3 — Hydroponic solution for tomato culture. “MW” means the molecular weight. “μM,” “mM,” and “M” represent the concentration units were μM/L, mM/L, and M/L, respectively. [file DataSheet3.xls]

## Sheet: Sheet1
Table S3.Hydroponic solution for tomato culture
Macronutrients	MW (g/M)	g to make 1 L stock	Stock conc (M)	Vol of stock (ml) to 1 L	Final conc (mM)
Ca(NO3)2•4H2O	236.8	189.44	0.8 M	1	0.8 mM
KNO3	101	151.5	1.5 M	2	3 mM
MgSO4•7H2O	246.47	184.85	0.75 M	1	0.75 mM
K2HPO4•3H2O	228.22	189.42	0.83 M	1	0.83 mM
Micronutrients	MW (g/M)	g to make 1 L stock	Stock conc (mM)	Vol of stock (ml) to 1 L	Final conc (μM)
H3BO3	61.83	0.717	11.6 mM	1	11.6 μM
MnSO4•H2O	169.02	0.406	2.4 mM	1	2.4 μM
ZnSO4•7H2O	287.56	0.058	0.2 mM	1	0.2 μM
CuSO4•5H2O	249.68	0.025	0.1 mM	1	0.1 μM
NaMoO4•2H2O	241.95	0.024	0.1 mM	1	0.1 μM
Ion-nutrients	MW (g/M)	g to make 1 L stock	Stock conc (mM)	Vol of stock (ml) to 1 L	Final conc (μM)
FeSO4•7H2O	278.05	13.925	50 mM	1	50 μM
EDTA-Na2	372.23	18.59	50 mM	1	50 μM
"MW " means the molecular weight. "μM", "mM" and "M" represent the concentration units were μM/L, mM/L and M/L, respectively.
