# Supplementary material for: Genomic Organization, Phylogenetic and Expression Analysis of the B-BOX Gene Family in Tomato
Source: Front Plant Sci. 2016 Oct 19;7:1552. doi: 10.3389/fpls.2016.01552 (PMC5069294; doi:10.3389/fpls.2016.01552)
Supplement: Table S4 — The differences about the cis-elements in the promoter sequences of BBXs between S. pennellii and M82. Yellow (blue) color means the cis-elements appear in the BBX promoters of S. pennellii (M82), but not in M82 (S. pennellii). [file DataSheet4.xlsx]

## Sheet: S.pennellii
The detail cis-elements in the promoter sequences of S.pennellii
BBX1	BBX2	BBX3	BBX4	BBX5	BBX6	BBX7	BBX8	BBX9	BBX10	BBX11	BBX12	BBX13	BBX14	BBX15	BBX16	BBX17	BBX18	BBX19	BBX20	BBX21	BBX22	BBX23	BBX24	BBX25	BBX26	BBX27	BBX28	BBX29
3-AF1 binding site	5UTR Py-rich stretch	ABRE	4cl-CMA2b	3-AF1 binding site	3-AF1 binding site	5UTR Py-rich stretch	AAGAA-motif	3-AF1 binding site	AAGAA-motif	3-AF1 binding site	Box 4	5UTR Py-rich stretch	5UTR Py-rich stretch	5UTR Py-rich stretch	5UTR Py-rich stretch	3-AF3 binding site	5UTR Py-rich stretch	3-AF1 binding site	AT-rich sequence	5UTR Py-rich stretch	5UTR Py-rich stretch	AAGAA-motif	3-AF1 binding site	5UTR Py-rich stretch	3-AF1 binding site	AAGAA-motif	3-AF1 binding site	AAGAA-motif
5UTR Py-rich stretch	AAAC-motif	ACE	5UTR Py-rich stretch	5UTR Py-rich stretch	5UTR Py-rich stretch	AAGAA-motif	AE-box	ABRE	ABRE	5UTR Py-rich stretch	Box I	ABRE	AAGAA-motif	AAAC-motif	AAGAA-motif	5UTR Py-rich stretch	AAGAA-motif	5UTR Py-rich stretch	Box 4	AAGAA-motif	AAGAA-motif	AC-II	5UTR Py-rich stretch	AAGAA-motif	5UTR Py-rich stretch	ABRE	5UTR Py-rich stretch	ABRE
ABRE	ACE	ARE	ABRE	AAGAA-motif	AAGAA-motif	ABRE	ATCT-motif	AE-box	AE-box	AACA_motif	CAAT-box	AC-II	ABRE	ABRE	ACE	AAGAA-motif	ARE	A-box	Box I	AC-I	ABRE	AE-box	AAGAA-motif	ABRE	AAGAA-motif	AE-box	AAGAA-motif	ACE
AC-I	AE-box	AT-rich element	AC-I	AE-box	ABRE	ACE	Box III	ARE	ARE	AAGAA-motif	ERE	ARE	ACE	ACE	AT-rich sequence	ABRE	ATGCAAAT motif	ABRE	Box-W1	AE-box	ACE	AT-rich sequence	ABRE	ACE	ABRE	AT-rich element	ABRE	AT-rich element
AE-box	ARE	AT-rich sequence	ACE	ARE	ACE	ARE	CAAT-box	Box 4	Box 4	ACE	G-Box	ATC-motif	AE-box	AE-box	ATCT-motif	AE-box	Box 4	AC-I	CAAT-box	AT-rich sequence	ARE	AT1-motif	ACE	AE-box	ACE	AT-rich sequence	ACE	Box 4
ATC-motif	Box I	ATCT-motif	AE-box	Box 4	ARE	ATCT-motif	CATT-motif	Box I	Box I	AE-box	G-box	ATCT-motif	AT1-motif	ARE	Box 4	ATGCAAAT motif	Box I	AC-II	CGTCA-motif	Box 4	Box 4	ATCT-motif	AT1-motif	ATC-motif	AE-box	Box 4	AE-box	Box I
ATCT-motif	CAAT-box	AuxRR-core	ATCT-motif	CAAT-box	AT-rich sequence	Box 4	G-box	Box III	Box-W1	AT1-motif	GA-motif	AuxRR-core	Box 4	ATCT-motif	Box I	Box 4	CAAT-box	ARE	ERE	CAAT-box	Box I	Box 4	AuxRR-core	ATCT-motif	ARE	Box I	AT-rich element	CAAT-box
Box 4	CATT-motif	Box I	Box I	CATT-motif	Box 4	Box I	GA-motif	Box-W1	CAAT-box	Box 4	GCN4_motif	CAAT-box	Box I	Box 4	Box III	Box I	CAT-box	AT-rich element	G-Box	CGTCA-motif	CAAT-box	Box I	Box I	ATGCAAAT motif	Box 4	CAAT-box	Box 4	CGTCA-motif
Box I	ERE	Box-W1	Box II	CGTCA-motif	Box I	CAAT-box	GATA-motif	CAAT-box	CAT-box	Box I	GT1-motif	CAT-box	CAAT-box	Box I	CAAT-box	CAAT-box	CATT-motif	ATGCAAAT motif	G-box	G-box	CAT-box	CAAT-box	CAAT-box	Box 4	Box I	CAT-box	Box I	ERE
CAAT-box	HSE	CAAT-box	CAAT-box	CTAG-motif	CAAT-box	CATT-motif	GCN4_motif	CAT-box	CGTCA-motif	Box-W1	Gap-box	G-Box	EIRE	Box III	CAT-box	EIRE	CG-motif	AuxRR-core	GARE-motif	HSE	CGTCA-motif	CAT-box	CGTCA-motif	Box I	Box-W1	G-Box	CAAT-box	G-Box
CGTCA-motif	MBS	CCAAT-box	ERE	GCN4_motif	CATT-motif	CCAAT-box	GT1-motif	ERE	G-box	CAAT-box	HSE	G-box	G-Box	CAAT-box	CATT-motif	ERE	CTAG-motif	Box 4	HSE	I-box	EIRE	CGTCA-motif	CTAG-motif	CAAT-box	CAAT-box	G-box	CGTCA-motif	G-box
EIRE	O2-site	CGTCA-motif	G-Box	GT1-motif	CGTCA-motif	CGTCA-motif	HD-Zip 1	F-box	GATA-motif	CATTAT-motif	I-box	GA-motif	G-box	CGTCA-motif	CGTCA-motif	G-Box	ERE	Box I	LTR	LTR	G-Box	EIRE	G-Box	CAT-box	CGTCA-motif	GA-motif	ERE	GA-motif
ERE	Skn-1_motif	ERE	G-box	MBS	G-Box	CTAG-motif	HD-Zip 2	G-Box	GT1-motif	CGTCA-motif	Skn-1_motif	GAG-motif	GA-motif	EIRE	ERE	G-box	GA-motif	Box-W1	MBSI	MNF1	G-box	G-box	G-box	CGTCA-motif	CTAG-motif	GARE-motif	GA-motif	GAG-motif
G-Box	Sp1	G-Box	GAG-motif	Skn-1_motif	G-box	G-Box	HSE	G-box	Gap-box	ERE	TA-rich region	GARE-motif	GAG-motif	G-Box	G-Box	GA-motif	GAG-motif	CAAT-box	Skn-1_motif	O2-site	GAG-motif	GCN4_motif	GA-motif	ERE	ERE	GATA-motif	GAG-motif	GARE-motif
G-box	TATA-box	G-box	GCN4_motif	TATA-box	GARE-motif	G-box	I-box	GA-motif	HSE	GAG-motif	TATA-box	GT1-motif	GARE-motif	G-box	G-box	HSE	GARE-motif	CATT-motif	Sp1	Skn-1_motif	GT1-motif	GT1-motif	GAG-motif	G-Box	G-Box	GT1-motif	GATA-motif	GCN4_motif
GAG-motif	TATCCAT/C-motif	GARE-motif	GT1-motif	TC-rich repeats	GT1-motif	GA-motif	LS7	GAG-motif	I-box	GCN4_motif	TC-rich repeats	I-box	GATA-motif	GA-motif	GARE-motif	LAMP-element	GATA-motif	CCGTCC-box	TATA-box	Sp1	HSE	HSE	GCN4_motif	G-box	G-box	MBS	HSE	GT1-motif
GARE-motif	Unnamed__1	GATA-motif	HSE	TCCACCT-motif	LAMP-element	GCN4_motif	MBS	GARE-motif	LAMP-element	GT1-motif	TCCACCT-motif	LTR	GCN4_motif	GT1-motif	GATA-motif	LTR	GT1-motif	CGTCA-motif	TC-rich repeats	TATA-box	LAMP-element	LTR	HSE	GAG-motif	GAG-motif	MBSII	MBS	HD-Zip 1
GATA-motif	Unnamed__3	GT1-motif	I-box	TCT-motif	LTR	GT1-motif	MNF1	GATA-motif	MBS	Gap-box	TCT-motif	P-box	GT1-motif	HSE	GT1-motif	MBSII	I-box	ERE	TCA-element	TCT-motif	MBS	MBS	I-box	GARE-motif	GARE-motif	P-box	MBSII	HD-Zip 2
GCN4_motif	Unnamed__4	HSE	L-box	TGACG-motif	MBS	HMG-TATA-region	MRE	HSE	Skn-1_motif	HSE	Unnamed__4	Sp1	HSE	MBS	HSE	Skn-1_motif	LAMP-element	G-Box	TGACG-motif	TGA-element	MRE	Skn-1_motif	Nodule-site2	GCN4_motif	GATA-motif	Skn-1_motif	Skn-1_motif	LTR
GT1-motif	WUN-motif	MBS	MBS	Unnamed__4	MNF1	L-box	OBP-1 site	I-box	TATA-box	Skn-1_motif	Unnamed__6	TATA-box	I-box	MRE	I-box	Sp1	MBS	G-box	Unnamed__4	TGACG-motif	O2-site	Sp1	O2-site	GT1-motif	HSE	Sp1	Sp1	Skn-1_motif
HSE	circadian	MRE	Skn-1_motif		MRE	OBP-1 site	Pc-CMA2a	LS7	TATCCAT/C-motif	TATA-box		TCA-element	LTR	OBP-1 site	LTR	TATA-box	Sp1	GATA-motif	W box	Unnamed__1	P-box	TATA-box	Skn-1_motif	HSE	P-box	TATA-box	TATA-box	TATA-box
I-box		Sp1	TATA-box		Skn-1_motif	Skn-1_motif	RY-element	MRE	TCA-element	TC-rich repeats		TCCACCT-motif	MBS	P-box	MBS	TATC-box	TATA-box	HSE	chs-CMA1a	Unnamed__3	Skn-1_motif	TCCACCT-motif	Sp1	LTR	Skn-1_motif	TC-rich repeats	TGACG-motif	TC-rich repeats
MBS		TATA-box	TC-rich repeats		Sp1	TATA-box	Skn-1_motif	P-box	TGA-box	TCA-element		TCT-motif	P-box	Skn-1_motif	MSA-like	TC-rich repeats	TC-rich repeats	I-box	chs-CMA2b	Unnamed__4	TATA-box	TCCC-motif	TATA-box	MBS	Sp1	TCA-element	Unnamed__13	TCA-element
MNF1		TCA-element	TCCC-motif		TATA-box	TC-rich repeats	TATA-box	Sp1	TGACG-motif	TCT-motif		Unnamed__4	Skn-1_motif	TA-rich region	P-box	TCA-element	TCA-element	Skn-1_motif	circadian	Unnamed__6	TC-rich repeats	TCT-motif	TC-rich repeats	MNF1	TA-rich region	TCT-motif	Unnamed__4	TCCC-motif
MRE		TGACG-motif	TCT-motif		TC-rich repeats	TCA-element	TATCCAT/C-motif	TATA-box	Unnamed__1	TGACG-motif		Unnamed__6	Sp1	TATA-box	Skn-1_motif	Unnamed__1	Unnamed__1	Sp1		as-2-box	TCCACCT-motif	TGACG-motif	TCA-element	Skn-1_motif	TATA-box	Unnamed__4	Unnamed__6	TGACG-motif
Skn-1_motif		Unnamed__4	Unnamed__1		TCA-element	TCT-motif	TC-rich repeats	TATCCAT/C-motif	Unnamed__3	Unnamed__1		circadian	TATA-box	TATC-box	Sp1	Unnamed__3	Unnamed__3	TATA-box		chs-CMA2a	TGACG-motif	Unnamed__4	TGACG-motif	TA-rich region	TC-rich repeats	as-2-box	WUN-motif	Unnamed__1
Sp1		Unnamed__6	Unnamed__3		TCCACCT-motif	TGACG-motif	TCA-element	TC-rich repeats	Unnamed__4	Unnamed__4			TC-rich repeats	TC-rich repeats	TATA-box	Unnamed__4	Unnamed__4	TC-rich repeats		circadian	Unnamed__4	circadian	Unnamed__1	TATA-box	TCA-element	circadian		Unnamed__3
TATA-box		W box	Unnamed__4		TCT-motif	Unnamed__1	TCT-motif	TCCC-motif	W box	W box			TCA-element	TGA-element	TCA-element	Unnamed__6	as-2-box	TCA-element			Unnamed__6		Unnamed__3	TCA-element	TCT-motif			Unnamed__4
TATC-box		as-2-box	box II		TGACG-motif	Unnamed__3	Unnamed__1	TCT-motif	chs-CMA1a	chs-CMA1a			Unnamed__1	TGACG-motif	TCCC-motif	chs-CMA1a	chs-CMA1a	TCCACCT-motif			chs-Unit 1 m1		Unnamed__4	TCCC-motif	TGACG-motif			Unnamed__6
TCA-element					Unnamed__1	Unnamed__4	Unnamed__13	Unnamed__4	chs-CMA2a	circadian			Unnamed__3	Unnamed__1	TCT-motif	chs-CMA2a	circadian	TCT-motif			circadian		WUN-motif	TCT-motif	Unnamed__1			Unnamed__8
TGACG-motif					Unnamed__3	box II	Unnamed__3	Unnamed__6					Unnamed__4	Unnamed__11	TGACG-motif	circadian		TGA-element						TGA-box	Unnamed__2			circadian
Unnamed__1					Unnamed__4	box S	Unnamed__4	W box					circadian	Unnamed__3	Unnamed__1			TGACG-motif						TGA-element	Unnamed__3
Unnamed__3					box II		Unnamed__8	chs-CMA1a						Unnamed__4	Unnamed__3			Unnamed__4						TGACG-motif	Unnamed__4
Unnamed__4					box S			chs-CMA2a							Unnamed__4			W box						Unnamed__1	W box
Unnamed__6															as-2-box			WUN-motif						Unnamed__13	chs-CMA1a
circadian															box E			as-2-box						Unnamed__3	circadian
															chs-Unit 1 m1			circadian						Unnamed__4
															circadian									box II
																								circadian

## Sheet: M82
The detail cis-elements in the promoter sequences of M82
BBX1	BBX2	BBX3	BBX4	BBX5	BBX6	BBX7	BBX8	BBX9	BBX10	BBX11	BBX12	BBX13	BBX14	BBX15	BBX16	BBX17	BBX18	BBX19	BBX20	BBX21	BBX22	BBX23	BBX24	BBX25	BBX26	BBX27	BBX28	BBX29
3-AF1 binding site	4cl-CMA2b	AAGAA-motif	4cl-CMA2b	5UTR Py-rich stretch	3-AF1 binding site	AAGAA-motif	AAGAA-motif	3-AF1 binding site	ABRE	3-AF1 binding site	AAGAA-motif	AAGAA-motif	5UTR Py-rich stretch	5UTR Py-rich stretch	5UTR Py-rich stretch	3-AF3 binding site	5UTR Py-rich stretch	3-AF1 binding site	Box 4	AAGAA-motif	5UTR Py-rich stretch	AAAC-motif	AAGAA-motif	5UTR Py-rich stretch	5UTR Py-rich stretch	AAGAA-motif	3-AF1 binding site	3-AF1 binding site
5UTR Py-rich stretch	5UTR Py-rich stretch	ABRE	AAGAA-motif	AAGAA-motif	5UTR Py-rich stretch	ABRE	ACE	AE-box	ACE	5UTR Py-rich stretch	Box 4	ABRE	AAGAA-motif	AAAC-motif	ACE	AAGAA-motif	AAGAA-motif	5UTR Py-rich stretch	Box I	AE-box	AAGAA-motif	AAGAA-motif	ABRE	AAGAA-motif	AAGAA-motif	ABRE	5UTR Py-rich stretch	AAGAA-motif
AC-I	AAAC-motif	ACE	ABRE	AE-box	AAGAA-motif	ACE	AE-box	ARE	ARE	AAGAA-motif	Box I	AC-II	ABRE	ABRE	AE-box	ABRE	AC-I	A-box	Box-W1	AT-rich element	ABRE	ABRE	ACE	ABRE	ACE	AE-box	AAGAA-motif	ABRE
AE-box	ABRE	ARE	AC-I	ARE	ABRE	ATCT-motif	ATCT-motif	AT-rich element	Box 4	ABRE	CAAT-box	ARE	ACE	ACE	AT-rich sequence	AE-box	AC-II	AAGAA-motif	CAAT-box	AT-rich sequence	ACE	ACE	AuxRR-core	ACE	ARE	AT-rich element	ABRE	ACE
Box I	AC-I	ATCT-motif	AE-box	CAAT-box	ACE	ATGCAAAT motif	ATGCAAAT motif	ATGCAAAT motif	Box I	ACE	ERE	ATC-motif	AE-box	AE-box	ATCT-motif	ATGCAAAT motif	AE-box	ABRE	CATT-motif	ATCT-motif	ARE	AE-box	Box 4	AE-box	Box 4	AT-rich sequence	ACE	AT-rich element
CAAT-box	AC-II	AuxRR-core	AT1-motif	CATT-motif	ARE	Box 4	Box I	Box 4	Box-W1	AE-box	G-Box	ATCT-motif	Box 4	ARE	Box 4	Box 4	ARE	AC-II	CGTCA-motif	Box 4	ATGCAAAT motif	AT1-motif	Box I	ARE	Box I	ATCT-motif	AE-box	Box 4
CGTCA-motif	ACE	Box I	ATCT-motif	CGTCA-motif	AT-rich sequence	Box I	Box III	Box I	CAAT-box	AT1-motif	G-box	AuxRR-core	Box I	ATCT-motif	Box I	CAAT-box	Box 4	AE-box	ERE	Box I	Box 4	Box 4	CAAT-box	ATC-motif	CAAT-box	Box I	AT-rich element	Box I
ERE	AE-box	CAAT-box	Box I	GT1-motif	Box 4	CAAT-box	CAAT-box	Box-W1	CAT-box	Box 4	GA-motif	CAAT-box	CAAT-box	Box 4	Box III	G-Box	Box I	AT-rich element	G-Box	CAAT-box	Box I	Box I	CGTCA-motif	ATCT-motif	CGTCA-motif	CAAT-box	ATCT-motif	CAAT-box
GAG-motif	ARE	CCAAT-box	Box II	Skn-1_motif	Box I	CAT-box	CATT-motif	CAAT-box	CGTCA-motif	Box I	GCN4_motif	G-Box	CATT-motif	Box III	CAAT-box	G-box	CAAT-box	AT-rich sequence	G-box	ERE	CAAT-box	CAAT-box	CTAG-motif	ATGCAAAT motif	CTAG-motif	CAT-box	Box 4	ERE
GATA-motif	Box I	CGTCA-motif	CAAT-box	TATA-box	CAAT-box	CATT-motif	ERE	CAT-box	G-box	CAAT-box	GT1-motif	G-box	G-Box	CAAT-box	CAT-box	GA-motif	CAT-box	ATGCAAAT motif	GARE-motif	G-box	CAT-box	G-Box	ERE	Box 4	ERE	ERE	Box I	G-Box
GCN4_motif	CAAT-box	ERE	CGTCA-motif	TCCACCT-motif	CATT-motif	CCAAT-box	G-box	ERE	GATA-motif	CATTAT-motif	Gap-box	GA-motif	G-box	CGTCA-motif	CGTCA-motif	GARE-motif	CATT-motif	AuxRR-core	HD-Zip 3	I-box	EIRE	G-box	G-Box	Box I	GAG-motif	G-Box	CAAT-box	G-box
GT1-motif	CATT-motif	G-Box	ERE	TGACG-motif	CGTCA-motif	CTAG-motif	GARE-motif	F-box	GT1-motif	ERE	HSE	GAG-motif	GA-motif	G-Box	ERE	LAMP-element	CG-motif	Box 4	HSE	LTR	F-box	GAG-motif	G-box	CAAT-box	GATA-motif	G-box	CGTCA-motif	GA-motif
HSE	ERE	G-box	G-Box	Unnamed__1	G-Box	G-Box	GATA-motif	GA-motif	Gap-box	G-Box	I-box	GARE-motif	GAG-motif	G-box	G-Box	LTR	CTAG-motif	Box I	LTR	MNF1	G-Box	GARE-motif	HSE	CGTCA-motif	HSE	GA-motif	ERE	GAG-motif
I-box	G-Box	GARE-motif	G-box	Unnamed__3	G-box	G-box	GCN4_motif	GATA-motif	HSE	G-box	MRE	I-box	GARE-motif	GA-motif	G-box	MBSII	ERE	CAAT-box	MBSI	O2-site	G-box	GATA-motif	I-box	ELI-box3	I-box	GAG-motif	GA-motif	GATA-motif
MBS	G-box	GATA-motif	GARE-motif	Unnamed__4	GT1-motif	GAG-motif	GT1-motif	HSE	I-box	GA-motif	OBP-1 site	LTR	GATA-motif	GATA-motif	GARE-motif	Skn-1_motif	GA-motif	CATT-motif	O2-site	Skn-1_motif	GAG-motif	GT1-motif	O2-site	ERE	O2-site	GARE-motif	GAG-motif	HSE
MNF1	GAG-motif	GT1-motif	GATA-motif		LAMP-element	GATA-motif	HD-Zip 1	I-box	LAMP-element	GCN4_motif	Skn-1_motif	P-box	GCN4_motif	GT1-motif	GATA-motif	Sp1	GAG-motif	CCGTCC-box	Skn-1_motif	Sp1	GATA-motif	HD-Zip 1	Skn-1_motif	F-box	P-box	GATA-motif	GATA-motif	O2-site
MRE	HSE	HSE	GCN4_motif		LTR	GCN4_motif	HD-Zip 2	LTR	MBS	GT1-motif	TATA-box	Sp1	GT1-motif	HSE	GCN4_motif	TATA-box	GARE-motif	CGTCA-motif	TATA-box	TATA-box	GT1-motif	HD-Zip 2	Sp1	G-Box	Skn-1_motif	GT1-motif	GT1-motif	Skn-1_motif
Skn-1_motif	L-box	I-box	GT1-motif		MBS	GT1-motif	HSE	MBS	Skn-1_motif	Gap-box	TC-rich repeats	TATA-box	HSE	MBS	GT1-motif	TATC-box	GATA-motif	ERE	TATCCAT/C-motif	TC-rich repeats	HSE	HSE	TATA-box	G-box	Sp1	HSE	HSE	TATA-box
Sp1	MBS	MBS	HSE		MNF1	OBP-1 site	I-box	MRE	TATA-box	HSE	TCCACCT-motif	TCA-element	I-box	MRE	HSE	TCA-element	GT1-motif	G-Box	TC-rich repeats	TCT-motif	I-box	I-box	TC-rich repeats	GCN4_motif	TA-rich region	MBS	I-box	TC-rich repeats
TATA-box	O2-site	MRE	I-box		MRE	Skn-1_motif	LS7	P-box	TATCCAT/C-motif	MBS	Unnamed__1	TCCACCT-motif	LTR	OBP-1 site	I-box	Unnamed__1	I-box	G-box	TCA-element	Unnamed__1	MBS	LTR	TCT-motif	GT1-motif	TATA-box	MBSII	MBS	Unnamed__1
TATC-box	Skn-1_motif	Sp1	L-box		Skn-1_motif	TATA-box	MBS	TATA-box	TC-rich repeats	Skn-1_motif	Unnamed__4	TCT-motif	Skn-1_motif	Skn-1_motif	MBS	Unnamed__13	LAMP-element	GA-motif	TGACG-motif	Unnamed__4	MNF1	O2-site	TGACG-motif	HSE	TC-rich repeats	P-box	MBSII	Unnamed__3
TGACG-motif	Sp1	TATA-box	MBS		Sp1	TC-rich repeats	MNF1	TATCCAT/C-motif	TCA-element	TATA-box	Unnamed__6	Unnamed__4	Sp1	TATA-box	P-box	Unnamed__2	MBS	GCN4_motif	Unnamed__4	Unnamed__6	MRE	Skn-1_motif	Unnamed__1	LTR	TCA-element	Skn-1_motif	Skn-1_motif	Unnamed__4
Unnamed__1	TATA-box	TCA-element	Skn-1_motif		TATA-box	TCT-motif	MRE	TC-rich repeats	TGA-box	TC-rich repeats	circadian	Unnamed__6	TATA-box	TATC-box	Skn-1_motif	Unnamed__3	O2-site	GT1-motif	W box	as-2-box	O2-site	Sp1	Unnamed__13	MBS	TGACG-motif	Sp1	Sp1	Unnamed__6
Unnamed__3	TATCCAT/C-motif	TGACG-motif	TATA-box		TC-rich repeats	Unnamed__1	OBP-1 site	TCCC-motif	TGACG-motif	TCA-element		circadian	TC-rich repeats	TC-rich repeats	Sp1	Unnamed__6	Skn-1_motif	I-box	chs-CMA2b		P-box	TATA-box	Unnamed__3	MNF1	Unnamed__2	TATA-box	TA-rich region	Unnamed__8
Unnamed__4	Unnamed__1	Unnamed__2	TC-rich repeats		TCA-element	Unnamed__3	Pc-CMA2a	TCT-motif	Unnamed__1	Unnamed__1			TCA-element	TGA-element	TATA-box	chs-CMA1a	Sp1	LTR	circadian		Skn-1_motif	TATC-box	Unnamed__4	Skn-1_motif	Unnamed__4	TC-rich repeats	TATA-box	chs-CMA1a
Unnamed__6	Unnamed__3	Unnamed__4	TCT-motif		TCT-motif	Unnamed__4	RY-element	Unnamed__4	Unnamed__3	Unnamed__4			Unnamed__4	TGACG-motif	TATCCAT/C-motif	chs-CMA2a	TATA-box	MBS			TATA-box	TCCACCT-motif	circadian	TATA-box	Unnamed__8	TCA-element	TGACG-motif	circadian
circadian	Unnamed__4	as-2-box	TGA-box		TGACG-motif	Unnamed__6	Skn-1_motif	Unnamed__6	Unnamed__4				circadian	Unnamed__1	TC-rich repeats		TC-rich repeats	Skn-1_motif			TC-rich repeats	TCCC-motif		TATCCAT/C-motif	circadian	TCT-motif	Unnamed__13
	circadian		TGACG-motif		Unnamed__1	WUN-motif	TATA-box	Unnamed__8	W box					Unnamed__3	TCA-element		TCA-element	Sp1			TCA-element	TCT-motif		TC-rich repeats		Unnamed__4	Unnamed__4
			Unnamed__1		Unnamed__3	box II	TATCCAT/C-motif	W box	chs-CMA1a					Unnamed__4	TCCC-motif		Unnamed__4	TATA-box			Unnamed__4	Unnamed__4		TCA-element		as-2-box	Unnamed__6
			Unnamed__3		Unnamed__4	box S	TC-rich repeats	chs-CMA1a	chs-CMA2a					as-2-box	TCT-motif		as-2-box	TC-rich repeats			chs-Unit 1 m1	circadian		TCCC-motif		circadian
			Unnamed__4		box II	chs-CMA1a	TCA-element								TGACG-motif		circadian	TCT-motif			circadian			TCT-motif
			box II			circadian	TCT-motif								Unnamed__1			TGACG-motif						TGA-box
			chs-CMA2a				Unnamed__4								Unnamed__3			Unnamed__4						TGA-element
			circadian				Unnamed__8								Unnamed__4			WUN-motif						TGACG-motif
															as-2-box			as-2-box						Unnamed__1
															box E			circadian						Unnamed__3
															chs-CMA1a									Unnamed__4
															circadian									Unnamed__8
																								box II
																								circadian

## Sheet: BBX1
The differences about the cis-elements in the promoter sequence of BBX1 between S.pennellii and M82
S.Pennellii-BBX1	M82-BBX1	Functions of cis-elements
3-AF1 binding site	3-AF1 binding site
5UTR Py-rich stretch	5UTR Py-rich stretch
ABRE		Cis-acting element involved in the abscisic acid responsiveness
AC-I	AC-I
AE-box	AE-box
ATC-motif		Part of a conserved DNA module involved in light responsiveness
ATCT-motif		Part of a conserved DNA module involved in light responsiveness
Box 4		Part of a conserved DNA module involved in light responsiveness
Box I	Box I
CAAT-box	CAAT-box
CGTCA-motif	CGTCA-motif
EIRE		Elicitor-responsive element
ERE	ERE
G-Box		Cis-acting regulatory element involved in light responsiveness
G-box		Cis-acting regulatory element involved in light responsiveness
GAG-motif	GAG-motif
GARE-motif		Gibberellin-responsive element
GATA-motif	GATA-motif
GCN4_motif	GCN4_motif
GT1-motif	GT1-motif
HSE	HSE
I-box	I-box
MBS	MBS
MNF1	MNF1
MRE	MRE
Skn-1_motif	Skn-1_motif
Sp1	Sp1
TATA-box	TATA-box
TATC-box	TATC-box
TCA-element		Cis-acting element involved in salicylic acid responsiveness
TGACG-motif	TGACG-motif
Unnamed__1	Unnamed__1
Unnamed__3	Unnamed__3
Unnamed__4	Unnamed__4
Unnamed__6	Unnamed__6
circadian	circadian
Yellow (blue) color means the cis-elements appear in the BBX promoters of S.pennellii (M82), but not in M82 (S.pennellii)

## Sheet: BBX2
The differences about the cis-elements in the promoter sequence of BBX2 between S.pennellii and M82
S.Pennellii-BBX2	M82-BBX2	Functions of cis-elements
	4cl-CMA2b	Light responsive element
5UTR Py-rich stretch	5UTR Py-rich stretch
AAAC-motif	AAAC-motif
	ABRE	cis-acting element involved in the abscisic acid responsiveness
	AC-I	no annotation
	AC-II	no annotation
ACE	ACE
AE-box	AE-box
ARE	ARE
Box I	Box I
CAAT-box	CAAT-box
CATT-motif	CATT-motif
ERE	ERE
	G-Box	cis-acting regulatory element involved in light responsiveness
	G-box	cis-acting regulatory element involved in light responsiveness
	GAG-motif	part of a light responsive element
HSE	HSE
	L-box	part of a light responsive element
MBS	MBS
O2-site	O2-site
Skn-1_motif	Skn-1_motif
Sp1	Sp1
TATA-box	TATA-box
TATCCAT/C-motif	TATCCAT/C-motif
Unnamed__1	Unnamed__1
Unnamed__3	Unnamed__3
Unnamed__4	Unnamed__4
WUN-motif		wound-responsive element
circadian	circadian
Yellow (blue) color means the cis-elements appear in the BBX promoters of S.pennellii (M82), but not in M82 (S.pennellii)

## Sheet: BBX3
The differences about the cis-elements in the promoter sequence of BBX3 between S.pennellii and M82
S.Pennellii-BBX3	M82-BBX3
	AAGAA-motif	no annotation
ABRE	ABRE
ACE	ACE
ARE	ARE
AT-rich element		binding site of AT-rich DNA binding protein (ATBP-1)
AT-rich sequence		element for maximal elicitor-mediated activation (2copies)
ATCT-motif	ATCT-motif
AuxRR-core	AuxRR-core
Box I	Box I
Box-W1		fungal elicitor responsive element
CAAT-box	CAAT-box
CCAAT-box	CCAAT-box
CGTCA-motif	CGTCA-motif
ERE	ERE
G-Box	G-Box
G-box	G-box
GARE-motif	GARE-motif
GATA-motif	GATA-motif
GT1-motif	GT1-motif
HSE	HSE
	I-box	part of a light responsive element
MBS	MBS
MRE	MRE
Sp1	Sp1
TATA-box	TATA-box
TCA-element	TCA-element
TGACG-motif	TGACG-motif
Unnamed__4	Unnamed__2
Unnamed__6	Unnamed__4
W box		no annotation
as-2-box	as-2-box
Yellow (blue) color means the cis-elements appear in the BBX promoters of S.pennellii (M82), but not in M82 (S.pennellii)

## Sheet: BBX4
The differences about the cis-elements in the promoter sequence of BBX4 between S.pennellii and M82
S.Pennellii-BBX4	M82-BBX4	Functions of cis-elements
4cl-CMA2b	4cl-CMA2b
5UTR Py-rich stretch		cis-acting element conferring high transcription levels
	AAGAA-motif	no annotation
ABRE	ABRE
AC-I	AC-I
ACE		cis-acting element involved in light responsiveness
AE-box	AE-box
ATCT-motif	AT1-motif
	ATCT-motif	part of a conserved DNA module involved in light responsiveness
Box I	Box I
Box II	Box II
CAAT-box	CAAT-box
	CGTCA-motif	cis-acting regulatory element involved in the MeJA-responsiveness
ERE	ERE
G-Box	G-Box
G-box	G-box
	GARE-motif	gibberellin-responsive element
	GATA-motif	part of a light responsive element
GAG-motif		part of a light responsive element
GCN4_motif	GCN4_motif
GT1-motif	GT1-motif
HSE	HSE
I-box	I-box
L-box	L-box
MBS	MBS
Skn-1_motif	Skn-1_motif
TATA-box	TATA-box
TC-rich repeats	TC-rich repeats
TCCC-motif		part of a light responsive element
TCT-motif	TCT-motif
	TGA-box	part of an auxin-responsive element
	TGACG-motif
Unnamed__1	Unnamed__1
Unnamed__3	Unnamed__3
Unnamed__4	Unnamed__4
box II	box II
	chs-CMA2a	part of a light responsive element
	circadian	cis-acting regulatory element involved in circadian control
Yellow (blue) color means the cis-elements appear in the BBX promoters of S.pennellii (M82), but not in M82 (S.pennellii)

## Sheet: BBX5
The differences about the cis-elements in the promoter sequence of BBX5 between S.pennellii and M82
S.Pennellii-BBX5	M82-BBX5	Functions of cis-elements
3-AF1 binding site		light responsive element
5UTR Py-rich stretch	5UTR Py-rich stretch
AAGAA-motif	AAGAA-motif
AE-box	AE-box
ARE	ARE
Box 4		part of a conserved DNA module involved in light responsiveness
CAAT-box	CAAT-box
CATT-motif	CATT-motif
CGTCA-motif	CGTCA-motif
CTAG-motif		no annotation
GCN4_motif		cis-regulatory element involved in endosperm expression
GT1-motif	GT1-motif
MBS		MYB binding site involved in drought-inducibility
Skn-1_motif	Skn-1_motif
TATA-box	TATA-box
TC-rich repeats		cis-acting element involved in defense and stress responsiveness
TCCACCT-motif	TCCACCT-motif
TCT-motif		part of a light responsive element
TGACG-motif	TGACG-motif
Unnamed__4	Unnamed__1
	Unnamed__3
	Unnamed__4
Yellow (blue) color means the cis-elements appear in the BBX promoters of S.pennellii (M82), but not in M82 (S.pennellii)

## Sheet: BBX6
The differences about the cis-elements in the promoter sequence of BBX6 between S.pennellii and M82
S.Pennellii-BBX6	M82-BBX6	Functions of cis-elements
3-AF1 binding site	3-AF1 binding site
5UTR Py-rich stretch	5UTR Py-rich stretch
AAGAA-motif	AAGAA-motif
ABRE	ABRE
ACE	ACE
ARE	ARE
AT-rich sequence	AT-rich sequence
Box 4	Box 4
Box I	Box I
CAAT-box	CAAT-box
CATT-motif	CATT-motif
CGTCA-motif	CGTCA-motif
G-Box	G-Box
G-box	G-box
GARE-motif		gibberellin-responsive element
GT1-motif	GT1-motif
LAMP-element	LAMP-element
LTR	LTR
MBS	MBS
MNF1	MNF1
MRE	MRE
Skn-1_motif	Skn-1_motif
Sp1	Sp1
TATA-box	TATA-box
TC-rich repeats	TC-rich repeats
TCA-element	TCA-element
TCCACCT-motif		no annotation
TCT-motif	TCT-motif
TGACG-motif	TGACG-motif
Unnamed__1	Unnamed__1
Unnamed__3	Unnamed__3
Unnamed__4	Unnamed__4
box II	box II
box S		no annotation
Yellow (blue) color means the cis-elements appear in the BBX promoters of S.pennellii (M82), but not in M82 (S.pennellii)

## Sheet: BBX7
The differences about the cis-elements in the promoter sequence of BBX7 between S.pennellii and M82
S.Pennellii-BBX7	M82-BBX7	Functions of cis-elements
5UTR Py-rich stretch		cis-acting element conferring high transcription levels
AAGAA-motif	AAGAA-motif
ABRE	ABRE
ACE	ACE
ARE		cis-acting regulatory element essential for the anaerobic induction
ATCT-motif	ATCT-motif
	ATGCAAAT motif	cis-acting regulatory element associated to the TGAGTCA motif
Box 4	Box 4
Box I	Box I
CAAT-box	CAAT-box
	CAT-box
CATT-motif	CATT-motif
CCAAT-box	CCAAT-box
CGTCA-motif	CTAG-motif
CTAG-motif		no annotation
G-Box	G-Box
G-box	G-box
	GAG-motif	part of a light responsive element
	GATA-motif	part of a light responsive element
GA-motif		part of a light responsive element
GCN4_motif	GCN4_motif
GT1-motif	GT1-motif
HMG-TATA-region		cis-acting regulatory element
L-box		part of a light responsive element
OBP-1 site	OBP-1 site
Skn-1_motif	Skn-1_motif
TATA-box	TATA-box
TC-rich repeats	TC-rich repeats
TCA-element		cis-acting element involved in salicylic acid responsiveness
TCT-motif	TCT-motif
TGACG-motif	Unnamed__1
Unnamed__1	Unnamed__3
Unnamed__3	Unnamed__4
Unnamed__4	Unnamed__6
	WUN-motif	wound-responsive element
box II	box II
box S	box S
	chs-CMA1a	part of a light responsive element
	circadian	cis-acting regulatory element involved in circadian control
Yellow (blue) color means the cis-elements appear in the BBX promoters of S.pennellii (M82), but not in M82 (S.pennellii)

## Sheet: BBX8
The differences about the cis-elements in the promoter sequence of BBX8 between S.pennellii and M82
S.Pennellii-BBX8	M82-BBX8	Functions of cis-elements
AAGAA-motif	AAGAA-motif
	ACE	cis-acting element involved in light responsiveness
AE-box	AE-box
ATCT-motif	ATCT-motif
	ATGCAAAT motif	cis-acting regulatory element associated to the TGAGTCA motif
	Box I	light responsive element
Box III	Box III
CAAT-box	CAAT-box
CATT-motif	CATT-motif
	ERE	ethylene-responsive element
G-box	G-box
	GARE-motif	gibberellin-responsive element
GA-motif		part of a light responsive element
GATA-motif	GATA-motif
GCN4_motif	GCN4_motif
GT1-motif	GT1-motif
HD-Zip 1	HD-Zip 1
HD-Zip 2	HD-Zip 2
HSE	HSE
I-box	I-box
LS7	LS7
MBS	MBS
MNF1	MNF1
MRE	MRE
OBP-1 site	OBP-1 site
Pc-CMA2a	Pc-CMA2a
RY-element	RY-element
Skn-1_motif	Skn-1_motif
TATA-box	TATA-box
TATCCAT/C-motif	TATCCAT/C-motif
TC-rich repeats	TC-rich repeats
TCA-element	TCA-element
TCT-motif	TCT-motif
Unnamed__1	Unnamed__4
Unnamed__13	Unnamed__8
Unnamed__3		no annotation
Unnamed__4		no annotation
Unnamed__8		no annotation
		no annotation
Yellow (blue) color means the cis-elements appear in the BBX promoters of S.pennellii (M82), but not in M82 (S.pennellii)

[truncated: 21 more sheets: BBX9, BBX10, BBX11, BBX12, BBX13, BBX14, BBX15, BBX16, BBX17, BBX18, BBX19, BBX20, BBX21, BBX22, BBX23, BBX24, BBX25, BBX26, BBX27, BBX28 …]
