# Supplementary material for: Genomic Organization, Phylogenetic and Expression Analysis of the B-BOX Gene Family in Tomato
Source: Front Plant Sci. 2016 Oct 19;7:1552. doi: 10.3389/fpls.2016.01552 (PMC5069294; doi:10.3389/fpls.2016.01552)
Supplement: Table S5 — BBX gene family in six species. “BOX1” indicates the BBX members only contain BOX1 domain; “BOX1+BOX2” represents the BBX members contain BOX1 domain plus BOX2 domain; “BOX1+CCT” indicates the BBX members contain BOX1 domain and CCT motif; and “BOX1+BOX2+CCT” means the BBX members possess two BOX domains plus CCT domain. [file DataSheet5.xlsx]

## Sheet: Sheet1
Table S5. BBX gene family in six specieses.
Species	Latin name	Total gene number	BOX1	BOX1+BOX2	BOX1+CCT	BOX1+BOX2+CCT
Arabidopsis	Arabidopsis thaliana	32	7	8	4	13
Rice	Oryza.sativa	30	3	10	10	7
Cultivar tomato	Solanum lycopersicum	29	6	10	5	8
Wild tomato	Solanum pennellii	29	6	10	5	8
Potato	Solanum tuberosum	49	13	18	6	12
Pepper	Capsicum annuum	27	9	8	2	8
"BOX1" indicates the BBX genes only contain BOX1 domain; "BOX1+BOX2" represents the BBX genes contain BOX1 domain plus BOX2 domain; "BOX1+CCT" indicates the BBX genes contain BOX1 domain and CCT domain; and "BOX1+BOX2+CCT" means the BBX genes possess two BOX doamins plus CCT motif.
